# Supplementary material for: Exploring the Association Between Sleep Patterns, Pubertal Health, and Phthalate Exposure—Preliminary Results from Slovakia
Source: Toxics. 2025 Apr 8;13(4):286. doi: 10.3390/toxics13040286 (PMC12031374; doi:10.3390/toxics13040286)
Supplement: Supplementary file 1 [file toxics-13-00286-s001.zip]

Archive with 3 entries (3 files):
- Supplement 1 Questionnaire and informed consent.pdf
- Supplement 2.pdf
- Supplement 3.pdf
